# Supplementary material for: In Silico Identification of Chikungunya Virus B- and T-Cell Epitopes with High Antigenic Potential for Vaccine Development
Source: Viruses. 2021 Nov 24;13(12):2360. doi: 10.3390/v13122360 (PMC8706625; doi:10.3390/v13122360)
Supplement: Supplementary file 1 [file viruses-13-02360-s001.zip]

Archive with 1 entries (1 files):
- viruses-1305663-supplementary.pdf
